# Supplementary material for: Multi-objective optimizing spring placement and stiffness in slider-crank mechanisms for enhanced dynamic parameters
Source: PLoS One. 2025 Sep 8;20(9):e0331341. doi: 10.1371/journal.pone.0331341 (PMC12416651; doi:10.1371/journal.pone.0331341)
Supplement: S1 Data — (ZIP) [file pone.0331341.s001.ZIP]

Archive with 9 entries (9 files):
- A(x1,x2)_(For Fig 4).pdf
- Compare Tmax_Model&NX_(For Fig 14).pdf
- Multiobjective_Hybrid_CDOS_PSI_Stage1_(For Table 1).pdf
- Multiobjective_Hybrid_CDOS_PSI_Stage2_(For Table 2-6,Fig 12-13).pdf
- Multiobjective_Hybrid_CDOS_PSI_Stage2_(For Table 2-6,Fig 12-13) (1).pdf
- NB(x1,x2)_(For Fig 7).pdf
- RA(x1,x2)_(For Fig 6).pdf
- Tmax(x1,x2)_(For Fig 5).pdf
- Moment_NX.xlsx
