# Supplementary material for: Multi-objective optimizing spring placement and stiffness in slider-crank mechanisms for enhanced dynamic parameters
Source: PLoS One. 2025 Sep 8;20(9):e0331341. doi: 10.1371/journal.pone.0331341 (PMC12416651; doi:10.1371/journal.pone.0331341)
Supplement: S1 Data — (ZIP) [file pone.0331341.s001.ZIP › Moment_NX.xlsx]

## Sheet: Sheet1
1	6.41003
2	6.7007
3	6.99371
4	7.29426
5	7.60748
6	7.93844
7	8.29213
8	8.67341
9	9.08706
10	9.5377
11	10.0298
12	10.5678
13	11.1558
14	11.7978
15	12.4976
16	13.2589
17	14.0851
18	14.9794
19	15.9448
20	16.984
21	18.0996
22	19.294
23	20.569
24	21.9266
25	23.3682
26	24.8951
27	26.5084
28	28.2089
29	29.9969
30	31.8728
31	33.8364
32	35.8876
33	38.0257
34	40.2499
35	42.5592
36	44.9521
37	47.4272
38	49.9826
39	52.6162
40	55.3258
41	58.1088
42	60.9625
43	63.8839
44	66.8699
45	69.9172
46	73.0221
47	76.1811
48	79.3903
49	82.6456
50	85.9429
51	89.2779
52	92.6462
53	96.2281
54	100.282
55	104.379
56	108.511
57	112.674
58	116.861
59	121.066
60	125.282
61	129.502
62	133.721
63	137.932
64	142.127
65	146.301
66	150.447
67	154.558
68	158.627
69	162.649
70	166.617
71	170.525
72	174.365
73	178.134
74	181.823
75	185.429
76	188.945
77	192.366
78	195.686
79	198.902
80	202.007
81	204.998
82	207.87
83	210.619
84	213.243
85	215.736
86	218.096
87	220.319
88	222.404
89	224.348
90	226.149
91	227.804
92	229.313
93	230.674
94	231.885
95	232.947
96	233.859
97	234.62
98	235.231
99	235.692
100	236.003
101	236.165
102	236.18
103	236.048
104	235.771
105	235.351
106	234.788
107	234.087
108	233.247
109	232.273
110	231.165
111	229.928
112	228.563
113	227.074
114	225.464
115	223.734
116	221.89
117	219.933
118	217.868
119	215.696
120	213.423
121	211.051
122	208.583
123	206.024
124	203.376
125	200.643
126	197.828
127	194.935
128	191.968
129	188.928
130	185.821
131	182.648
132	179.414
133	176.122
134	172.774
135	169.374
136	165.924
137	162.428
138	158.889
139	155.308
140	151.69
141	148.036
142	144.349
143	140.632
144	136.887
145	133.116
146	129.322
147	125.506
148	121.671
149	117.819
150	113.951
151	110.07
152	106.177
153	102.274
154	98.3619
155	94.4431
156	90.5187
157	86.59
158	82.6585
159	78.7253
160	74.7916
161	70.8585
162	66.9271
163	62.9983
164	59.0732
165	55.1526
166	51.2373
167	47.4157
168	43.6602
169	39.8893
170	36.1036
171	32.3034
172	28.4892
173	24.6614
174	20.8202
175	16.9662
176	13.0995
177	9.22068
178	5.32996
179	1.4277
180	2.48575
181	6.41003
182	10.158
183	13.8918
184	17.6109
185	21.3152
186	25.0042
187	28.6776
188	32.335
189	35.976
190	39.6004
191	43.2077
192	46.7976
193	50.3696
194	53.9233
195	57.4583
196	60.9741
197	64.4702
198	67.9462
199	71.4015
200	74.8355
201	78.2477
202	81.6374
203	85.004
204	88.3468
205	91.6651
206	94.958
207	98.2249
208	101.465
209	104.677
210	107.86
211	111.014
212	114.137
213	117.228
214	120.286
215	123.311
216	126.3
217	129.252
218	132.167
219	135.043
220	137.878
221	140.671
222	143.421
223	146.126
224	148.785
225	151.395
226	153.956
227	156.465
228	158.921
229	161.322
230	163.666
231	165.952
232	168.178
233	170.34
234	172.439
235	174.471
236	176.435
237	178.329
238	180.151
239	181.898
240	183.57
241	185.162
242	186.675
243	188.105
244	189.452
245	190.712
246	191.883
247	192.965
248	193.955
249	194.851
250	195.652
251	196.356
252	196.96
253	197.464
254	197.867
255	198.166
256	198.36
257	198.448
258	198.429
259	198.302
260	198.066
261	197.721
262	197.264
263	196.697
264	196.018
265	195.228
266	194.325
267	193.311
268	192.185
269	190.948
270	189.601
271	368.984
272	374.057
273	379.068
274	384.011
275	388.878
276	393.663
277	398.36
278	402.96
279	407.458
280	411.846
281	416.117
282	420.264
283	424.278
284	428.153
285	431.882
286	435.456
287	438.868
288	442.111
289	445.177
290	448.06
291	450.75
292	453.242
293	455.529
294	457.602
295	459.455
296	461.081
297	462.475
298	463.628
299	464.535
300	465.191
301	465.588
302	465.722
303	465.587
304	465.179
305	464.491
306	463.521
307	462.264
308	460.716
309	458.874
310	456.735
311	454.295
312	451.553
313	448.506
314	445.153
315	441.494
316	437.526
317	433.25
318	428.666
319	423.774
320	418.576
321	413.072
322	407.265
323	401.156
324	394.748
325	388.044
326	381.049
327	373.765
328	366.197
329	358.35
330	350.229
331	341.839
332	333.187
333	324.279
334	315.121
335	305.722
336	296.087
337	286.225
338	276.144
339	265.853
340	255.36
341	244.675
342	233.806
343	222.763
344	211.557
345	200.197
346	188.694
347	177.057
348	165.299
349	153.429
350	141.459
351	129.399
352	117.262
353	105.161
354	93.1587
355	81.0372
356	68.8071
357	56.4792
358	44.0644
359	31.5737
360	19.0185		19.6314		3.12217		18.6381
